# Supplementary material for: Associations between the injustice experience questionnaire and treatment term in patients with acute Whiplash-associated disorder in Japan: Comparison with Canadian data
Source: PLoS One. 2020 Apr 13;15(4):e0231077. doi: 10.1371/journal.pone.0231077 (PMC7153870; doi:10.1371/journal.pone.0231077)
Supplement: S1 Data — (XLSX) [file pone.0231077.s001.xlsx]

## Sheet: Sheet1
Female	Age range	Injured their heads	Injured their torso	Injured their limbs	Large level of collision impact	Presence of liability for an accident	NRS	NDI	HADS-A	HADS-D	IEQ	EQ-5D	Number of days that passed until insurance claim closure	Number of treatment visits
0	30-39	1	0	0	0	0	5	19	0	1	0	0.768	45	5
1	50-59	0	0	1	0	0	9	27	5	12	28	0.493	136	13
0	70-79	0	1	0	1	0	4	17	6	11	38	0.705	57	41
1	60-69	0	1	1	1	0	3	8	8	6	39	0.768	57	39
0	40-49	1	0	1	1	0	5	24	12	11	45	0.661	581	56
1	50-59	0	0	1	1	0	2	16	7	8	38	0.532	86	52
0	60-69	0	1	1	1	0	3	14	4	4	3	1	59	4
0	20-29	0	1	1	1	0	7	16	7	4	0	0.693	21	7
0	20-29	1	1	0	0	0	3	13	3	2	22	0.768	90	7
0	30-39	0	0	0	0	0	3	10	5	5	0	0.724	74	6
0	70-79	0	1	1	1	0	3	19	3	6	24	0.595	137	8
0	20-29	1	1	0	0	0	7	30	16	14	28	0.444	225	5
0	40-49	0	0	1	0	0	4	15	4	1	2	0.724	79	6
1	10-19	0	0	0	1	0	7	19	3	4	10	0.714	15	3
1	50-59	0	0	1	1	1	5	7	4	3	37	0.661	143	31
0	60-69	1	0	0	0	0	7	32	9	5	1	0.472	1	2
1	10-19	0	1	1	1	1	5	7	5	4	2	0.768	35	3
0	60-69	0	1	0	0	0	7	21	6	8	32	0.595	309	14
0	50-59	0	0	0	0	1	7	28	2	0	0	0.532	30	9
0	30-39	0	0	0	0	1	5	12	6	2	33	0.724	170	17
0	40-49	0	0	0	1	1	5	18	3	2	0	0.595	16	4
1	20-29	0	0	0	1	1	6	24	15	14	16	0.649	108	6
1	20-29	1	0	0	0	0	5	17	12	12	48	0.705	96	58
0	60-69	0	1	0	0	1	6	20	5	21	43	0.649	202	142
1	30-39	1	1	0	0	0	10	41	14	21	48	0.369	192	143
1	20-29	0	0	0	0	0	5	22	1	0	24	0.61	95	17
1	10-19	0	0	1	1	0	6	8	5	0	0	0.768	20	3
0	60-69	0	0	0	1	0	5	12	5	11	33	0.768	70	31
0	20-29	0	1	0	1	1	4	20	5	7	0	0.661	29	6
0	10-19	1	0	0	0	0	5	11	3	2	4	0.724	123	18
0	60-69	0	1	0	1	0	5	24	7	4	4	0.705	182	8
0	70-79	1	1	0	1	0	8	24	11	8	43	0.693	182	71
1	60-69	1	0	0	1	0	3	10	8	10	30	0.768	182	38
1	30-39	0	0	0	1	0	3	9	5	4	27	0.768	150	34
0	40-49	0	1	0	1	1	7	31	3	1	0	0.392	35	16
1	40-49	0	0	0	0	0	1	6	2	0	0	1	6	2
0	30-39	1	1	1	1	1	6	14	7	4	27	0.724	131	6
0	60-69	0	0	0	0	0	2	16	0	4	0	0.724	32	6
1	60-69	0	0	0	0	0	3	12	6	6	22	0.63	111	5
1	20-29	1	0	1	1	1	5	18	7	4	0	0.392	68	7
0	20-29	0	0	0	1	0	3	17	3	2	32	0.586	376	26
0	40-49	0	0	1	1	0	1	6	2	4	0	0.649	29	5
0	30-39	0	1	0	0	0	5	13	1	4	33	0.724	82	39
0	20-29	0	1	0	0	0	5	18	9	3	29	0.649	158	14
0	30-39	0	1	0	1	0	6	17	4	1	0	0.649	53	5
0	30-39	0	1	1	1	1	6	22	2	1	29	0.443	140	25
0	30-39	1	0	0	0	0	7	31	7	9	8	0.532	56	5
0	60-69	0	0	0	0	0	3	23	10	11	26	0.724	86	18
0	10-19	0	0	1	1	0	3	4	8	6	0	0.586	78	5
0	60-69	0	1	0	1	0	6	16	10	14	0	0.547	57	4
0	40-49	0	1	0	0	0	5	23	8	10	0	0.586	16	2
0	90-99	1	0	1	1	0	6	35	8	4	24	0.392	52	17
0	60-69	0	1	0	1	0	6	25	10	17	22	0.768	49	9
0	30-39	0	1	1	0	0	2	11	5	6	5	0.649	295	29
0	70-79	0	1	1	0	0	5	14	6	3	17	0.705	77	15
1	40-49	0	1	0	0	0	3	9	6	10	3	0.768	28	4
1	60-69	0	1	1	1	0	4	11	1	0	0	0.595	30	12
0	70-79	1	1	1	0	0	8	43	18	18	36	0.28	400	64
1	80-89	0	1	1	0	0	10	41	11	19	22	0.532	134	22
1	40-49	1	0	0	0	0	3	9	3	3	10	0.705	115	7
0	40-49	0	0	0	1	0	6	19	6	5	11	0.532	64	15
0	30-39	1	1	0	1	0	3	9	0	3	3	0.768	35	18
1	50-59	0	0	0	1	0	3	10	1	0	4	0.768	82	7
0	40-49	0	1	0	1	0	5	11	0	4	21	0.768	82	6
0	20-29	1	1	0	1	1	6	21	6	4	26	0.586	9	8
1	40-49	1	1	0	1	0	6	29	18	19	41	0.448	360	100
0	50-59	0	0	0	0	0	2	15	3	12	5	0.661	28	3
1	40-49	1	1	1	1	0	5	23	2	1	9	0.724	95	5
1	50-59	0	1	0	0	0	5	14	13	10	29	0.661	57	6
0	50-59	0	0	1	1	0	7	23	11	8	9	0.768	42	3
1	20-29	1	1	0	1	0	4	24	11	11	15	0.537	14	6
1	40-49	1	0	1	0	0	5	26	12	17	26	0.28	149	10
0	20-29	0	0	0	1	0	2	8	3	3	0	0.724	14	2
0	20-29	0	0	0	1	1	3	11	3	1	0	0.724	28	3
0	40-49	1	1	0	0	0	2	20	4	6	31	0.67	165	30
1	20-29	1	1	1	0	0	7	23	8	8	31	0.63	184	30
0	40-49	0	1	0	1	0	6	22	6	5	17	0.724	65	2
0	70-79	0	0	0	0	1	6	15	10	8	26	0.705	225	40
0	20-29	1	1	1	1	0	5	20	8	2	24	0.768	168	7
1	20-29	0	1	1	1	0	5	13	8	3	26	0.768	168	8
0	10-19	1	0	0	1	0	3	10	2	2	5	0.768	2	2
0	50-59	1	0	0	0	1	9	49	14	9	3	0.532	7	2
1	50-59	0	0	0	1	0	4	14	0	6	0	1	46	10
0	70-79	1	0	0	1	1	4	19	12	10	0	0.693	85	6
0	50-59	0	0	1	1	0	4	14	2	2	0	0.595	110	5
